# Supplementary material for: Ingestion of Nitrate and Nitrite and Risk of Stomach and Other Digestive System Cancers in the Iowa Women’s Health Study
Source: Int J Environ Res Public Health. 2021 Jun 25;18(13):6822. doi: 10.3390/ijerph18136822 (PMC8297261; doi:10.3390/ijerph18136822)
Supplement: Supplementary file 1 [file ijerph-18-06822-s001.zip]

Archive with 1 entries (1 files):
- ijerph-1231790-supplementary.pdf
